# Supplementary material for: Utilization of CoRDS registry to monitor quality of life in patients with VCP multisystem proteinopathy
Source: Orphanet J Rare Dis. 2025 Apr 15;20:178. doi: 10.1186/s13023-025-03567-w (PMC11998231; doi:10.1186/s13023-025-03567-w)
Supplement: Supplementary file 3 — Supplementary Material 3: Table 1. Genotype—phenotype comparison data of clinical features symptomatic patients in different variant groups. Abbreviations: N= sample number, NA = not applicable; No participants reported to have the corresponding symptoms in the phenotype categories. [file 13023_2025_3567_MOESM3_ESM.xlsx]

## Sheet: 12124 SUP.1
Supplemental Table 1: Genotype—Phenotype Comparison Data of Clinical Features 238 Symptomatic Patients in Different Variant Groups
		Age of onset			Age of onset			Age of onset			Age of onset			Age of onset			Age of onset			Age of onset			Age of onset
		Myopathy			Paget's Disease of Bone			Dementia			Amyotrophic Lateral Sclerosis			Peripheral Neuropathy			Cardiomyopathy			Parkinson's Disease			Cataracts
Mutation group	N (%)	N (%)	Mean (yrs)	Range (yrs)	N (%)	Mean (yrs)	Range (yrs)	N (%)	Mean (yrs)	Range (yrs)	N (%)	Mean (yrs)	Range (yrs)	N (%)	Mean (yrs)	Range (yrs)	N (%)	Mean (yrs)	Range (yrs)	N (%)	Mean (yrs)	Range (yrs)	N (%)	Mean (yrs)	Range (yrs)
p.Arg155His	18 (36.0%)	17 (45.9%)	40.6 ± 8.2	27-59	3 (25.0%)	41.3 ± 10.0	30-49	2 (40.0%)	43.5 ± 4.9	40-47	2 (100.0%)	52.5 ± 9.2	46-59	4 (80.0%)	44.3 ± 13.1	27-59	1 (25.0%)	36	36	1 (100.0%)	46	46	3 (42.9%)	45.3 ± 11.9	37-59
p.Arg155Cys	8 (16.0%)	4 (10.8%)	39.3 ± 10.7	30-54	1 (8.3%)	33	33	0 (0.0%)	NA	NA	0 (0.0%)	NA	NA	0 (0.0%)	NA	NA	2 (50.0%)	49.0 ± 7.1	44-54	0 (0.0%)	NA	NA	0 (0.0%)	NA	NA
p.Arg159His	5 (10.0%)	1 (2.7%)	51	51	0 (0.0%)	NA	NA	2 (40.0%)	63.5 ± 10.6	56-71	0 (0.0%)	NA	NA	0 (0.0%)	NA	NA	0 (0.0%)	NA	NA	0 (0.0%)	NA	NA	0 (0.0%)	NA	NA
p.Arg93Cys	4 (8.0%)	3 (8.1%)	52.3 ± 6.8	47-60	3 (25.0%)	52.7 ± 7.4	47-61	0 (0.0%)	NA	NA	0 (0.0%)	NA	NA	0 (0.0%)	NA	NA	0 (0.0%)	NA	NA	0 (0.0%)	NA	NA	3 (42.9%)	49.7 ± 9.3	42-60
p.Arg159Cys	4 (8.0%)	1 (2.7%)	50	50	0 (0.0%)	NA	NA	1 (20.0%)	50	50	0 (0.0%)	NA	NA	0 (0.0%)	NA	NA	0 (0.0%)	NA	NA	0 (0.0%)	NA	NA	0 (0.0%)	NA	NA
p.Arg191Gln	3 (6.0%)	3 (8.1%)	42.7 ± 4.6	40-48	0 (0.0%)	NA	NA	0 (0.0%)	NA	NA	0 (0.0%)	NA	NA	1 (20.0%)	NA	NA	1 (25.0%)	40	40	0 (0.0%)	NA	NA	1 (14.3%)	NA	NA
p.Leu198Trp	2 (4.0%)	2 (5.4%)	38	38	1 (8.3%)	38	38	0 (0.0%)	NA	NA	0 (0.0%)	NA	NA	0 (0.0%)	NA	NA	0 (0.0%)	NA	NA	0 (0.0%)	NA	NA	0 (0.0%)	NA	NA
p.Gly97Glu	1 (2.0%)	1 (2.7%)	47	47	1 (8.3%)	47	47	0 (0.0%)	NA	NA	0 (0.0%)	NA	NA	0 (0.0%)	NA	NA	0 (0.0%)	NA	NA	0 (0.0%)	NA	NA	0 (0.0%)	NA	NA
p.Ile369Thr	1 (2.0%)	1 (2.7%)	61	61	0 (0.0%)	NA	NA	0 (0.0%)	NA	NA	0 (0.0%)	NA	NA	0 (0.0%)	NA	NA	0 (0.0%)	NA	NA	0 (0.0%)	NA	NA	0 (0.0%)	NA	NA
p.Arg95Gly	1 (2.0%)	1 (2.7%)	40	40	1 (8.3%)	40	40	0 (0.0%)	NA	NA	0 (0.0%)	NA	NA	0 (0.0%)	NA	NA	0 (0.0%)	NA	NA	0 (0.0%)	NA	NA	0 (0.0%)	NA	NA
p.Asn387Thr	1 (2.0%)	1 (2.7%)	58	58	1 (8.3%)	58	58	0 (0.0%)	NA	NA	0 (0.0%)	NA	NA	0 (0.0%)	NA	NA	0 (0.0%)	NA	NA	0 (0.0%)	NA	NA	0 (0.0%)	NA	NA
p.Gly128Ala	1 (2.0%)	1 (2.7%)	40	40	1 (8.3%)	40	40	0 (0.0%)	NA	NA	0 (0.0%)	NA	NA	0 (0.0%)	NA	NA	0 (0.0%)	NA	NA	0 (0.0%)	NA	NA	0 (0.0%)	NA	NA
p.Gly782Ala	1 (2.0%)	1 (2.7%)	42	42	0 (0.0%)	NA	NA	0 (0.0%)	NA	NA	0 (0.0%)	NA	NA	0 (0.0%)	NA	NA	0 (0.0%)	NA	NA	0 (0.0%)	NA	NA	0 (0.0%)	NA	NA
	50 (100%)	37 (74.0%)	43.3 ± 8.8	27-60	12 (24.0%)	44.8 ± 9.3	30-61	5 (10.0%)	52.8 ± 11.7	40-71	2 (4.0%)	52.5 ± 9.2	46-59	5 (10.0%)	44.3 ± 13.1	27-59	4 (8.0%)	43.5 ± 7.7	36-54	1 (2.0%)	46	46	7 (14.0%)	47.5 ± 9.8	37-60
Abbreviations: N number, ALS amyotrophic lateral sclerosis
NA indicates not applicable. No participants reported to have the corresponding symptoms in the phenotype categories.
